# Supplementary material for: Epstein-Barr Virus Promotes Tumor Angiogenesis by Activating STIM1-Dependent Ca2+ Signaling in Nasopharyngeal Carcinoma
Source: Pathogens. 2021 Oct 3;10(10):1275. doi: 10.3390/pathogens10101275 (PMC8537240; doi:10.3390/pathogens10101275)
Supplement: Supplementary file 1 [file pathogens-10-01275-s001.zip]

Archive with 1 entries (1 files):
- pathogens-1387965-supplementary.pdf
